# Supplementary material for: Metabolic Plasticity and Combinatorial Radiosensitisation Strategies in Human Papillomavirus-Positive Squamous Cell Carcinoma of the Head and Neck Cell Lines
Source: Cancers (Basel). 2021 Sep 28;13(19):4836. doi: 10.3390/cancers13194836 (PMC8507998; doi:10.3390/cancers13194836)
Supplement: Supplementary file 1 [file cancers-13-04836-s001.zip]

Archive with 1 entries (1 files):
- cancers-1390134-supplementary.pdf
